# Supplementary material for: Quality Management Outweighs Pandemic: Retrospective Analysis Shows Improved Quality of Care for Staphylococcus aureus Bacteremia Despite SARS-CoV-2
Source: Diseases. 2025 Mar 30;13(4):104. doi: 10.3390/diseases13040104 (PMC12025857; doi:10.3390/diseases13040104)
Supplement: Supplementary file 1 [file diseases-13-00104-s001.zip]

Archive with 1 entries (1 files):
- diseases-3517442-supplementary.pdf
